# Supplementary material for: Helicobacter pylori and unignorable extragastric diseases: Mechanism and implications
Source: Front Microbiol. 2022 Aug 4;13:972777. doi: 10.3389/fmicb.2022.972777 (PMC9386483; doi:10.3389/fmicb.2022.972777)
Supplement: Supplementary file 2 [file Table_6.xlsx]

## Sheet: Sheet1
An overview of regular articles on H. pylori-related extragastric diseases
Disease	Authors	Types of experiments	Sample size	Major conclusions/Research objectives	Major limitations	Possible future perspectives
Asthma	Wang et al	cohort study	1664 with HPI and 6656 without HPI	Patients with HPI had a significantly higher risk of adult asthma than subjects without HPI.	1.Phenotype only 2.Lack of data on the virulence factors of the H. pylori strains 3.Confounding bias and Selection bias	1.Animal trials 2.Mechanisms research
COPD	Sze et al	cohort study	837 with HPI and 3928 without HPI	HPI was associated with reduced lung function, systemic inflammation and increased risk of cardiovascular mortality in patients with COPD.	1.Phenotype only 2.Race related 3.Confounding bias and Selection bias	1.Animal trials 2.Mechanisms research
COPD	Lee et al	cohort study	1849 with HPI and 1770 without HPI	HPI was not associated with the decline of lung function or COPD progression.	1.The baseline lung function was too high 2.HPI seropositivity was too high 3.Main results were negative and further analysis and interpretation could not be performed.	1.Analyze more COPD patients 2.Detailed inflammatory markers besides to CRP
Lung cancer	Xu et al	observational retrospective study	6493 with HPI and 8196 without HPI	Patients with HPI had a higher level of lung cancer markers (especially CEA).	1.Did not confirm the actual causality between HPI and changes of lung cancer markers 2.Past exposure to HPI rather than a current exposure	1.Animal trials 2.Prospective research
Lung cancer	Cai et al	case control study	1615 lung cancer cases and 1,615 matched controls	Investigate the association between H. pylori strain-specific infection and lung cancer risk differ by lung cancer histology types/times between blood collection and cancer diagnosis, and lung cancer risk factors	Ongoing
Coronary artery disease	Xia et al	multicenter study	Human Subjects: 18 with HPI and 13 without HPI Mices: several	HPI impaired endothelial function in patients and mice through exosome‐medicated mechanisms.	1.Lack of immune environment research 2.The release mechanism and target of exosomes are unclear	1.Identify the molecules in the exosomes responsible for endothelial dysfunction and related mechanisms associated with HPI 2.Research considering immune microenvironment
Carotid atherosclerosis	Zhang et al	cohort study	4427 with HPI and 8409 without HPI	HPI might be an important risk factor for carotid atherosclerosis in young Chinese males under 50.	1.Involved only one center with one ethnic population 2.No detailed information on medications for the subjects in the database	1.Investigate the mechanisms on the selective effect of HPI on atherosclerosis in the young population. 2.Animal trials 3.More extensive samples
Carotid atherosclerosis	Yu et al	cohort study	1172 with HPI and 1230 without HPI	HPI increased the risk of carotid artery plaque formation.	1.Did not take into consideration the severity of the carotid artery plaques 2.Confounding bias and Selection bias 3.Phenotype only	1.More extensive samples 2.Mechanisms research
High blood pressure	Wan et al	cohort study	1685 with HPI and 3483 without HPI	HPI was positively associated with prevalence of hypertension among Chinese adults.	1.Did not confirm the actual causality between HPI and high blood presure 2.Confounding bias and Selection bias 3.Lack of genetic information in the present study	1.Animal trials 2.Prospective research 3.Add genetic informations
Eosinophilic esophagitis	Molina-Infante et al	multicenter study	307 with HPI and 501 without HPI	HPI was not inversely associated with eosinophilic esophagitis, neither in children nor in adults.	1.Cannot discriminate whether HPI is present or past, which may result in a signifcant proportion of false positives 2.The baseline of allergic diseases in the control group was too high	1.Diferent diagnosed means utilized to test HPI 2.Specifc questionnaires used to evaluate eosinophilic esophagitis symptoms
Esophageal squamous cell carcinoma (ESCC)	Poyrazoglu et al	retrospective study	95 ESCC patients and 151 dyspeptic control patients	There was a statistically significant negative correlation between ESCC and HPI.	1.Did not confirm the actual causality between HPI and high blood presure 2.Past exposure to HPI rather than a current exposure	1.Animal trials 2.Prospective research
Gastroesophageal reflux disease	Jie et al	retrospective study	642 with HPI and 311 without HPI	In the analysis of patients with GERD, the prevalence of HPI was higher among patients with than without peptic ulcers.	1.Did not confirm the actual causality between HPI and high blood presure 2.Past exposure to HPI rather than a current exposure 3.Insufficient characterization of patients and lack of functional studies of HPI with GERD	1.Animal trials 2.Prospective research 3.Add characterization of patients and phenotypes of gastritis
Gastroesophageal reflux disease	Liu et al	prospective clinical study	30 with HPI and 90 without HPI	HPI improved esophageal peristalsis, enhanced lower esophageal sphincter pressure, and reduced esophageal acid exposure, which might be protective factors for GERD.	1.Possible neural regulation is unclear 2.Limited sample size	1.Animal trials 2.Mechanisms research 3.More extensive samples
Cholecystic polypus and gallstones	Xu et al	retrospective study	7803 with HPI and 10168 without HPI	HPI was related with cholecystic polypus and gallstones in a Chinese population.	1.Confounding bias and Selection bias 2.Did not confirm the actual causality between HPI and cholecystic polypus and gallstones 3.Past exposure to HPI rather than a current exposure	1.Diferent diagnosed means utilized to test HPI 2.Prospective research 3.Mechanisms research
Cholecystic polypus and gallstones	Zhang et al	retrospective study	12742 with HPI and 15139 without HPI	HPI might not be related to gallbladder polyps or gallstones.	1.Confounding bias and Selection bias 2.Did not confirm the actual causality between HPI and cholecystic polypus and gallstones 3.Past exposure to HPI rather than a current exposure	1.Diferent diagnosed means utilized to test HPI 2.Prospective research 3.Mechanisms research
Nonalcoholic fatty liver disease (NAFLD)	Fan et al	cross sectional study	10848 with HPI and 17323 without HPI	HPI was not independently associated with the risk of NAFLD in apparently healthy subjects.	1.Did not confirm the actual causality between HPI and NAFLD 2.Ultrasonic examination was not sensitive enough to detect mild liver steatosis 3.Did not evaluate the relationship between HPI and hepatic steatosis severity	1.Diferent diagnosed means utilized to test NAFLD 2.Prospective research 3.Mechanisms research
Nonalcoholic fatty liver disease (NAFLD)	Fan et al	cohort study	Ongoing	Estimate the genetic susceptibility to H. pylori and develop a polygenic risk score for risk-prediction of H. pylori infection to develop NAFLD, B12 deficiency, and diabetes.	Ongoing
Mucosa-associated lymphoid tissue	Kuo et al	cohort study	46 with HPI and 49 without HPI	Mucosa-associated lymphoid tissue may be epidemiologically associated with HPI.	1.Did not confirm the cell origin of these mucosa-associated lymphoid tissues 2.Phenotype only 3.Limited sample size	1.Research on traceability markers 2.Mechanisms research 3.More extensive samples
Iron deficiency anemia	Flores et al	cell experiment (in vitro)	Several AGS human gastric adenocarcinoma cells (ATCC CRL 1739)	CagA protein is significant in changing iron metabolism in gastric adenocarcinoma cells of HPI, and this is mediated by transferrin endocytosis and increasing iron uptake.	1.Did not confirm the increase of lysosomal labile iron in HPI AGS cells improving growth of H. pylori 2.Cell line restriction 3.Lack of in vivo experiments	1.Animal trials 2.Research on the effect of lysosomal labile iron increasement in HPI AGS cells 3.More extensive cell line samples
B12 deficiency and pernicious anemia	Cohen et al	prospective clinical study	10 with HPI and 9 without HPI	HPI changed intragastric pH, leading to vitamin B12 malabsorption.	1.The mechanisms that produce food cobalamin malabsorption are multiple 2.Antibiotic therapy was only applicable to patients with severe oxidative glandular gastric atrophy and gastric acid deficiency 3.Limited sample size	1.Research on comprehensive mechanisms of food cobalamin malabsorption 2.Early application research of more antibiotic therapy 3.More extensive samples
B12 deficiency and pernicious anemia	Claeys et al	cohort study	72 with HPI and 41 without HPI	The gastric H+K+-ATPase was a major autoantigen in HPI-associated antigastric autoimmunity, leading to vitamin B12 malabsorption.	1.Did not confirm the actual causality between HPI and vitamin B12 malabsorption 2.Phenotype only 3.Limited sample size	1.Animal trials 2.Prospective research 3.Mechanisms research 4.More extensive samples
B12 deficiency and pernicious anemia	Fan et al	cohort study	Ongoing	Estimate the genetic susceptibility to H. pylori and develop a polygenic risk score for risk-prediction of H. pylori infection to develop NAFLD, B12 deficiency, and diabetes.	Ongoing
Idiopathic thrombocytopenic purpura (ITP)	Lei et al	animal experiment (in vivo)	18 Female Balb/c mice: 6 HPI+ITP- and 6 HPI-ITP+ and 6 HPI-ITP-	HPI can promote platelet destruction in ITP mice via accelerating apoptosis of megakaryocytes by the activation of the NF-κB/IL-17 pathway.	1.Incomplete research on NF-κB/IL-17 pathway 2.Lack of clinical trials 3.Limited sample size	1.Downstream target gene validation of pathway 2.Clinical trials verification 3.More extensive samples
Diabetes	Man et al	cross sectional study	3791 with HPI and 9606 without HPI	HPI was possibly associated with increased risk of diabetes among females.	1.Did not confirm the actual causality between HPI and Diabetes 2.Phenotype only 3.Confounding bias and Selection bias	1.Animal trials 2.Prospective research 3.Mechanisms research
Diabetes	Fan et al	cohort study	Ongoing	Estimate the genetic susceptibility to H. pylori and develop a polygenic risk score for risk-prediction of H. pylori infection to develop NAFLD, B12 deficiency, and diabetes.	Ongoing
Autoimmune thyroid diseases (AITD)	Figura et al	cohort study	130 with HPI and 165 without HPI	HPI were possibly associated with AITD, putatively through an increased inflammatory status and molecular mimicry.	1.Did not confirm the actual causality between HPI and AITD 2.Phenotype only 3.Limited sample size	1.Animal trials 2.Prospective research 3.Mechanisms research 4.More extensive samples
Alzheimer’s disease (AD)	Beydoun et al	cohort study	6103 with HPI and 10867 without HPI	HPI was associated with AD mortality, all-cause dementia and AD dementia in men and people with higher socio-economic status.	1.Did not confirm the actual causality between HPI and AITD 2.Phenotype only 3.Past exposure to HPI rather than a current exposure	1.Animal trials 2.Prospective research 3.Mechanisms research 4.Diferent diagnosed means utilized to test HPI
Parkinson’s disease (PD)	Lolekha et al	cohort study	22 with HPI and 40 without HPI	Eradication of HPI leads to significant clinical improvement in the symptoms of PD, increasing the total daily 'on' time and decreasing wearing-off symptoms.	1.The placebo effect 2.Subjective evaluation 3.Limited sample size	1.A multicenter, prospective, randomized controlled study with a larger sample size and long-term follow-up 2.An objective motor evaluation with home-based wearable measurements
Parkinson’s disease (PD)	Mridula et al	cohort study	18 with HPI and 36 without HPI	HPI was associated with PD risk and poor drug response, while eradication therapy is associated with better prognosis.	1.Did not confirm the actual causality between HPI and PD 2.The placebo effect 3.Past exposure to HPI rather than a current exposure	1.A multicenter, prospective, randomized controlled study with a larger sample size and long-term follow-up 2.Diferent diagnosed means utilized to test HPI
Restless legs syndrome (RLS)	Rezvani et al	cross sectional study	63 with HPI and 58 without HPI	HPI was related with the occurrence of RLS through releasing inflammatory factors, iron deficiency, and small intestinal bacterial overgrowth.	1.Did not evaluate the effect of H. pylori eradication on the improvement of RLS 2.The baseline of RLS in the study was too high 3.Confounding bias and Selection bias	1.Research on the effect of H. pylori eradication on the improvement of RLS 2.More extensive samples 3.Prospective research
Multiple sclerosis	Yoshimura et al	cohort study	77 with HPI and 39 without HPI	HPI was a risk factor for multiple sclerosis with anti-AQP4 antibody positive.	1.Did not confirm the actual causality between HPI and multiple sclerosis 2.Phenotype only 3.Limited sample size	1.Animal trials 2.Prospective research 3.Mechanisms research 4.More extensive samples
Multiple sclerosis	Efthymiou et al	cohort study	60 with HPI and 79 without HPI	HPI was related to the multiple sclerosis patients with relapsing-remitting.	1.Past exposure to HPI rather than a current exposure 2.Did not confirm the actual causality between HPI and multiple sclerosis 3.Limited sample size	1.Prospective studies to evaluate anti-HPI antibodies over time 2.Animal trials 3.More extensive samples
Glaucoma	Ala et al	cohort study	40 with HPI and 25 without HPI	HPI eradication therapy may have a positive effect on the management of glaucoma.	1.The placebo effect 2.Did not confirm the actual causality between HPI and glaucoma 3.Limited sample size	1.A multicenter, prospective, randomized controlled study with a larger sample size and long-term follow-up 2.Diferent diagnosed means utilized to test HPI
Alopecia areata	Behrangi et al	cohort study	93 with HPI and 69 without HPI	There was significant difference between HPI in individuals with and without alopecia areata, which showed that HPI may be effective in physiopathology of alopecia areata.	1.Did not confirm the actual causality between HPI and multiple sclerosis 2.Phenotype only 3.Limited sample size	1.Animal trials 2.Prospective research 3.Mechanisms research 4.More extensive samples
Psoriasis	Wu et al	cohort study	41539 with HPI and 83078 without HPI	There was no significant association between HPI and risk of psoriasis.	1.Did not confirm the actual causality between HPI and Diabetes 2.Past exposure to HPI rather than a current exposure 3.Confounding bias 4.Did not evaluate the effect of H. pylori eradication on the risk of psoriasis	1.Research on the effect of H. pylori eradication on the risk of psoriasis 2.Animal trials 3.Prospective research
Urticaria	Erdem et al	cohort study	43 with HPI and 81 without HPI	HPI were detected as the accompanying diseases in patients diagnosed with urticaria.	1.Did not confirm the actual causality between HPI and urticaria 2.Phenotype only 3.Limited sample size	1.Animal trials 2.Prospective research 3.Mechanisms research 4.More extensive samples
Membranous nephropathy	Moriyama et al	cross sectional study	129 with HPI and 146 without HPI	There was a higher prevalence of HPI in Japanese membranous nephropathy patients than in age-matched control subjects, which suggested the possible involvement of HPI in the pathogenesis of membranous nephropathy.	1.Did not confirm the actual causality between HPI and membranous nephropathy 2.Limited sample size 3.Confounding bias and Selection bias	1.Animal trials 2.Prospective research 3.More extensive samples
Glomerulonephritis	Li et al	cohort study	34 with HPI and 14 without HPI	HPI may be associated with the development and/or progression of Henoch Schonlein Purpura nephritis (HSPN), membranous nephropathy (MN) and lupus nephritis (LN).	1.Did not confirm the actual causality between HPI and multiple sclerosis 2.Phenotype only 3.Limited sample size	1.Animal trials 2.Prospective research 3.Mechanisms research 4.More extensive samples
Kidney damage	Pan et al	cohort study	161 with HPI and 229 without HPI	For the HPI patients with peptic ulcer, HPI may be a risk factor resulting in kidney damage. Eradication of HPI probably benefited to kidney damage relief.	1.Did not examine the HPI strains of patients neither the virulence factors of H. pylori 2.Phenotype only 3.Limited sample size	1.Prospective research 2.Mechanisms research on strains and virulence factors of HPI 3.More extensive samples
IgA nephropathy (IgAN)	Zhu et al	cohort study	22 primary IgAN and 20 non-IgAN and 30 healthy controls	HPI might have a pathogenic role in IgAN through giving rise to strongly mucosal immune response, and based on damage of renal tubular.	1.Did not evaluate the effect of H. pylori eradication on the improvement of IgAN 2.Phenotype only 3.Limited sample size	1.Animal trials 2.Research on the effect of H. pylori eradication on the improvement of IgAN 3.Mechanisms research 4.More extensive samples
Low sperm motility	Figura et al	cohort study	363 with HPI and 641 without HPI	HPI may increase the risk of developing reproductive disorders or worsen the clinical expression of this syndrome.	1.Did not confirm the actual causality between HPI and sperm motility 2.Past exposure to HPI rather than a current exposure 3.Did not evaluate the effect of H. pylori eradication on the risk of low sperm motility	1.Research on the effect of H. pylori eradication on the sperm motility 2.Animal trials 3.Prospective research
Low sperm motility	Feng et al	cross sectional study	136 with HPI and 227 without HPI	There was no significant difference in sperm parameters and anti-müllerian hormone levels based on history of HPI among Chinese patients.	1.Did not confirm the actual causality between HPI and sperm motility 2.Limited sample size 3.Confounding bias and Selection bias	1.Animal trials 2.Prospective research 3.More extensive samples
Prostatic cancer	Fang et al	cohort study	2620 with HPI and 10480 without HPI	There was no significant association between HPI peptic ulcers and the subsequent risk of prostatic cancer.	1.Lack of relevant clinical variables 2.Lack of the exact duration between HPI and HP eradication therapy 3.Confounding bias and Selection bias 4.Lack of data on prostate cancer screening, staging, and status	1.Investigate whether this is attributable to an H. pylori eradication policy. 2.More extensive samples with complete clinical variables 3.Prospective research
Larynx cancer	Burduk et al	prospective study	75 larynx cancer patients with HPI: 36 with CagA and 39 without CagA	The presence of CagA gene in larynx cancer tissues significantly decreased survival rate and increases the disease recurrence possibilities.	1.Did not take into consideration the severity of the larynx cancer 2.Did not confirm the actual causality between HPI and larynx cancer 3.Phenotype only	1.More extensive samples 2.Mechanisms research 3.Research with grading of laryngeal cancer
Oral infection	Okuda et al	cross sectional study	54 HPI patients	There was H. pylori in the dental plaques in 12 of 54 HPI subjects.	1.Did not confirm the actual causality between HPI and oral infection 2.Limited sample size 3.H. pylori may only be transiently present in the oral cavity	1.Animal trials 2.Prospective research 3.Mechanisms research 4.More extensive samples
Oral infection	Iwai et al	cohort study	25 with HPI and 167 without HPI	HPI subjects expressed H. pylori in samples from the oral cavity and the main reservoir was determined to be dental pulp. Besides, H. pylori was likely transmitted from dental caries to the root canal.	1.Subgingival plaque was not collected 2.The timing of dental caries development was not confirmed 3.H. pylori strains in the stomach and dental pulp were not confirmed to be identical	1.Collection of subgingival plaque and longitudinal study 2.More extensive samples 3.Mechanisms research
Depression	Gu et al	cross sectional study	3133 men: 1509 with HPI and 1624 without HPI 2425 women: 1253 with HPI and 1172 without HPI	In the general Chinese adult population, HPI was related to depressive symptoms in women but not men	1.Did not confirm the actual causality between HPI and depression 2.Subjective evaluation 3.Confounding bias and Selection bias 4.Phenotype only	1.Prospective research and randomized trials 2.Animal research 3.Mechanisms research 4.Multiple evaluation means with diagnostic psychiatric interviews
HPI: H. pylori infection
